# Supplementary material for: Circular RNA circFOXO3 promotes prostate cancer progression through sponging miR‐29a‐3p
Source: J Cell Mol Med. 2019 Nov 16;24(1):799–813. doi: 10.1111/jcmm.14791 (PMC6933405; doi:10.1111/jcmm.14791)
Supplement: Supplementary file 2 [file JCMM-24-799-s002.xlsx]

## Sheet: primer sequence
primers (qRT-PCR)	Forward	Reverse
circFOXO3	GTGGGGAACTTCACTGGTGCTAAG	GGGTTGATGATCCACCAAGAGCTCTT
FOXO3	ACATGGGCTTGAGTGAGTCC	GCCTGAGAGAGAGTCCGAGA
Hsa-miR-29a-3p	TTCCTCGGTAGCACCATCTG	TATCCTTGTTCACGACTCCTTCAC
STRN4	ACCTGGACGCAGTCACCT	GTCCAGGCTCCAGAGACG
SUV420H2	CTGCCGGAAAGTGGCTTTAC	CACGAGTGGACACGATCTTG
TET3	GTGCCTCCTTCTCCTTTGGT	TTCCGGAGCACTTCTTCCT
ZNF282	GTGTACTTCTCCGAAGACGAGT	AGGGACATGAGGGTTTTGTAGTT
KCTD15	TCCTCGCTTCACACACACG	GCACAGGTGCATTGGACTTG
SLC25A15	TTGCATCAGGGAGATCAAAA	GCAAGCCAGAGGCAAATC
SPPL2B	GCCTGTGAGTACGGCATGG	CGGGTTGTAGAGGATGCAGTAG
primers (Dual-Luciferase assay)	Forward	Reverse
circFOXO3	CTATGCAAACCCTCTCGGACTCTCT	CTTGGAGAGCTGGGAGGGACTG
SLC25A15	GCAAGCAGGCTATCAATTTTAA	AAATAGCACAAACTGTACTCTGAATTA
RNAi	sense	antisense
NC	UUCUCCGAACGUGUCACGUTT	ACGUGACACGUUCGGAGAATT
circFOXO3	GGGCAAAGCAGAACUCCAUTT	AUGGAGUUCUGCUUUGCCCTT
miRNA	sense	antisense
Hsa-miR-143-3p	UGAGAUGAAGCACUGUAGCUC	GCUACAGUGCUUCAUCUCAUU
Hsa-miR-221-5p	ACCUGGCAUACAAUGUAGAUUU	AUCUACAUUGUAUGCCAGGUUU
Hsa-miR-29a-3p	UAGCACCAUCUGAAAUCGGUUA	ACCGAUUUCAGAUGGUGCUAUU
Hsa-miR-23a	AUCACAUUGCCAGGGAUUUCC	AAAUAAAUGGCAAUGUGAUUU
Biotin-coupled Probe	sequence
Biotin-circFOXO3	ATGCAGTGACAGGTTGTGCCGGATGGAGTTCTGCTTTGCC
Biotin-NC	GGCAAAGCAGAACTCCATCCGGCACAACCTGTCACTGCAT
