# Supplementary material for: Circular RNA circFOXO3 promotes prostate cancer progression through sponging miR‐29a‐3p
Source: J Cell Mol Med. 2019 Nov 16;24(1):799–813. doi: 10.1111/jcmm.14791 (PMC6933405; doi:10.1111/jcmm.14791)
Supplement: Supplementary file 3 [file JCMM-24-799-s003.xlsx]

## Sheet: Sheet1
		Age	PSA ng/ml	Gleason score
PCa-1	A36384	79	5.648	6
PCa-2	A24909	56	6.71	6
PCa-3	A33776	61	7.146	6
PCa-4	A24713	78	9.6	6
PCa-5	A32489	63	10.13	6
PCa-6	978900	68	11	6
PCa-7	A36697	76	13.089	6
PCa-8	A35748	45	13.93	6
PCa-9	A28650	62	18	6
PCa-10	A30350	75	18.7	6
PCa-11	A38385	75	21.696	6
PCa-12	A38602	74	22.123	6
PCa-13	A20776	78	25.65	6
PCa-14	A38650	63	unknown	6
PCa-15	A38035	66	5.44	7
PCa-16	974700	74	7.82	7
PCa-17	A38988	61	7.91	7
PCa-18	A33015	67	9.76	7
PCa-19	A20469	67	9.95	7
PCa-20	601003	77	10.52	7
PCa-21	A19682	76	18	7
PCa-22	A27915	75	18.67	7
PCa-23	A30403	58	20.157	7
PCa-24	A18849	59	23.288	7
PCa-25	A12404	69	23.85	7
PCa-26	A21546	71	24	7
PCa-27	993575	70	120.234	7
PCa-28	978507	69	unknown	7
PCa-29	A20860	70	6.145	8
PCa-30	965533	50	10.08	8
PCa-31	A23011	69	10.236	8
PCa-32	A33133	62	12	8
PCa-33	A30101	70	14	8
PCa-34	A15667	69	14.91	8
PCa-35	A29014	65	27	8
PCa-36	991226	76	41.937	8
PCa-37	A21055	78	64.56	8
PCa-38	A15453	69	68.933	8
PCa-39	A27828	78	87.39	8
PCa-40	A26276	67	＞100	8
PCa-41	A33902	71	1.721	9
PCa-42	A39871	74	8.4	9
PCa-43	A29091	70	18.61	9
PCa-44	999564	75	24.73	9
PCa-45	A39559	66	89	9
PCa-46	A07565	69	133.56	9
PCa-47	A24270	80	＞100	9
PCa-48	790409	71	unknown	9
PCa-49	A23004	72	16.47	10
PCa-50	A38384	60	unknown	10
PCa-51	A36799	68	21.752	unknown
PCa-52	A27060	73	23	unknown
PCa-53	A28232	unknown	unknown	unknown
sample1	healty donor
sample2	healty donor
sample3	healty donor
sample4	healty donor
sample5	healty donor
sample6	healty donor
sample7	healty donor
sample8	healty donor
sample9	healty donor
sample10	healty donor
sample11	healty donor
sample12	healty donor
sample13	healty donor
sample14	healty donor
sample15	healty donor
sample16	healty donor
sample17	healty donor
sample18	healty donor
sample19	healty donor
